# Supplementary material for: Fine Mapping of a Vigor QTL in Chickpea (Cicer arietinum L.) Reveals a Potential Role for Ca4_TIFY4B in Regulating Leaf and Seed Size
Source: Front Plant Sci. 2022 Feb 24;13:829566. doi: 10.3389/fpls.2022.829566 (PMC8908238; doi:10.3389/fpls.2022.829566)
Supplement: Supplementary File 1 — Primer sequences. [file Data_Sheet_1.zip]

Archive with 8 entries (8 files):
- Supplementary Material/Supplementary Figures S1 - S2.pdf
- Supplementary Material/Supplementary File S1. Primer sequences..XLSX
- Supplementary Material/Supplementary File S2. FASTA of protein sequences from this study..DOCX
- Supplementary Material/Supplementary File S3. RIL-derived NILs phenotyping..XLSX
- Supplementary Material/Supplementary File S4. HIFs and HIF-derived NILs phenotyping variation..XLSX
- Supplementary Material/Supplementary File S5. Rupali and Genesis836 Ca4_TIFY4B and CaNINJA sequences..DOCX
- Supplementary Material/Supplementary File S6. Distribution of Ca4_TIFY4B allele in Australian varieties..XLSX
- Supplementary Material/Supplementary Tables S1 - S3.pdf
