# Supplementary material for: Fine Mapping of a Vigor QTL in Chickpea (Cicer arietinum L.) Reveals a Potential Role for Ca4_TIFY4B in Regulating Leaf and Seed Size
Source: Front Plant Sci. 2022 Feb 24;13:829566. doi: 10.3389/fpls.2022.829566 (PMC8908238; doi:10.3389/fpls.2022.829566)
Supplement: Supplementary File 1 — Primer sequences. [file Data_Sheet_1.zip › Supplementary Material/Supplementary File S1. Primer sequences..XLSX]

## Sheet: KASP primers
KASP Marker	Primer	Sequence	Genotyping Purpose
Ca4_12652558	Primer_AlleleX	GAAGGTGACCAAGTTCATGCTGAAACTTATTATAAATGGTTAAAAGGATAAAAG	Ca4_Vqtl Fine mapping
	Primer_AlleleY	GAAGGTCGGAGTCAACGGATTGAAACTTATTATAAATGGTTAAAAGGATAAAAA
	Primer_Common	CGTCACCGTTCAAGGCACATGAAAA
Ca4_12744933	Primer_AlleleX	GAAGGTGACCAAGTTCATGCTAAGAAAATTTAACATGGGAAGGAGATTAC
	Primer_AlleleY	GAAGGTCGGAGTCAACGGATTGAAGAAAATTTAACATGGGAAGGAGATTAA
	Primer_Common	TGCGTGTCTACTCTTGGCACTGTTT
Ca4_12794788	Primer_AlleleX	GAAGGTGACCAAGTTCATGCTCCTTATAGCGACAAATCAAATATTTAAGTTTTA
	Primer_AlleleY	GAAGGTCGGAGTCAACGGATTCCTTATAGCGACAAATCAAATATTTAAGTTTTT
	Primer_Common	CGGCTCGATGTCACAGATAATAGTTAATT
Ca4_12804276	Primer_AlleleX	GAAGGTGACCAAGTTCATGCTGTCCAACATTTAATATAACTTTTCATTGTGG
	Primer_AlleleY	GAAGGTCGGAGTCAACGGATTAGTCCAACATTTAATATAACTTTTCATTGTGT
	Primer_Common	AAGCAAGTACCCATAACCCCCACTA
Ca4_12874428	Primer_AlleleX	GAAGGTGACCAAGTTCATGCTAAATGTCACCACACCCAAACCCATT
	Primer_AlleleY	GAAGGTCGGAGTCAACGGATTGTCACCACACCCAAACCCATC
	Primer_Common	GTGCGGATGCGGAAGATGCGAT
Ca4_12929674	Primer_AlleleX	GAAGGTGACCAAGTTCATGCTGCGGATCATTTGGGCAAATGACAAT
	Primer_AlleleY	GAAGGTCGGAGTCAACGGATTCGGATCATTTGGGCAAATGACAAG
	Primer_Common	GTGAGACTCCATCATAGACATTAACCTT
Ca4_12978829	Primer_AlleleX	GAAGGTGACCAAGTTCATGCTTGTTTTTATTTAGACAATTTTCAAAACCGTTT
	Primer_AlleleY	GAAGGTCGGAGTCAACGGATTGTTTTTATTTAGACAATTTTCAAAACCGTTG
	Primer_Common	ACGCAAAAACGATAATATCCACAACAACAA
Ca4_13018167	Primer_AlleleX	GAAGGTGACCAAGTTCATGCTTAGACATAAGATTCAATGATTTTCAAGGC
	Primer_AlleleY	GAAGGTCGGAGTCAACGGATTCTTAGACATAAGATTCAATGATTTTCAAGGT
	Primer_Common	TTTGAGATCAAAAAGGCGGTCAGGAATAT
Ca4_13024285	Primer_AlleleX	GAAGGTGACCAAGTTCATGCTCAATATCACATAATAACAAAGTAAACCTAAAC
	Primer_AlleleY	GAAGGTCGGAGTCAACGGATTCAATATCACATAATAACAAAGTAAACCTAAAA
	Primer_Common	GAAGTTGTTGGAGCTTAATTTAACGGCAA
Ca4_13068179	Primer_AlleleX	GAAGGTGACCAAGTTCATGCTCCAGTTCTGTTCGTCAAGCCC
	Primer_AlleleY	GAAGGTCGGAGTCAACGGATTCCAGTTCTGTTCGTCAAGCCT
	Primer_Common	TCGTTGAGATTTGCGATGTCCAACAATAT
CaELF3a (Ridge et al., 2017)	Primer_AlleleX	GAAGGTGACCAAGTTCATGCTGATGAAGAGAGGGAAAGATGATGAG	Ca5_DTF
	Primer_AlleleY	GAAGGTCGGAGTCAACGGATTGGATGAAGAGAGGGAAAGATGATGAT
	Primer_Common	CCTCCTTTCTCCGTATCACCAACAT
Ca3_62448311	Primer_AlleleX	GAAGGTGACCAAGTTCATGCTGAAGAAAAGCAGTTTTTCAAAGCTGGT	Ca3_DTF
	Primer_AlleleY	GAAGGTCGGAGTCAACGGATTGAAGAAAAGCAGTTTTTCAAAGCTGGA
	Primer_Common	TAGTTCTCTGAAGTTTGACTGAAGGCAAT
Ca3_60075955	Primer_AlleleX	GAAGGTGACCAAGTTCATGCTGAAGAAAAGCAGTTTTTCAAAGCTGGT
	Primer_AlleleY	GAAGGTCGGAGTCAACGGATTGAAGAAAAGCAGTTTTTCAAAGCTGGA
	Primer_Common	GAAGTTTGACTGAAGGCAATAGACCATAT
Ca3_34805805	Primer_AlleleX	GAAGGTGACCAAGTTCATGCTTATTTTTACTTATTTGTTTTGGTATCATCTAC	Ca3_Vqtl
	Primer_AlleleY	GAAGGTCGGAGTCAACGGATTATTTTTACTTATTTGTTTTGGTATCATCTAG
	Primer_Common	TCTAAAAGTAGTTTTAAGTACAATCTTCTA
Ca3_34848118	Primer_AlleleX	GAAGGTGACCAAGTTCATGCTATAGATATGTACATTAATTGATATTGGTATGTG
	Primer_AlleleY	GAAGGTCGGAGTCAACGGATTATAGATATGTACATTAATTGATATTGGTATGTA
	Primer_Common	CACATTTAAACATTTAAATGTTCTACTCAT
Numbers represent the locations in bp of SNPs in CDC Frontier Ref V2.6.3

## Sheet: Cloning and qPCR primers
Purpose	Oligo name	Sequence	Product size (bp)	Reference
Cloning	CaTIFY4B_F	CACCATGAACGGCGGAAG	1006
	CaTIFY4B_R	TTAGCATTCTTGAACATCTTTATCAT
	CaNINJA_F	CACCATGGAGGACGAGAGC	1498
	CaNINJA_R	CTAACTGTGAGAAGAGGCACCTG
qPCR	Ca4_TIFY_qPCR_766F	GCAGTTTGGGCTTCTCCTTG	180
	Ca4_TIFY_qPCR_945R	CAGTGACACTTTTCTGCTTGCC
	EF1-α_qPCR_F	GCCTGGTGTGATCGTTACCT	200	(Amalraj, 2019)
	EF1-α_qPCR_R	AGTTGGCAGCTTCCTTAGCA
	G6PD_qPCR_F	ACAACGATACCAGGGTGTTACC	116	(Reddy et al., 2016)
	G6PD_qPCR_R	TCTCCCATGATGCCTTTAACTC
	GAPDH_qPCR_F	GGCATTCTCGGATACACTGAAG	146
	GAPDH_qPCR_R	TAGCCCAACTCGTTGTCATACC
	CaGIF1_F	CGCTCCTCCCTTTTGTATGC	167
	CaGIF1_R	GTGGAGCCGCGTATGAAATC
	CaGIF1L_F	CTCAGCACTTCAACAGCACC	159
	CaGIF1L_R	CGGATGAAGTCAGGAAACCC
	CaGRF5L_F	GGTGAGTGGACACCAAAGAAC	162
	CaGRF5L_R	AAAATTCACCCCAGCCACAC
	CaGRF4_F	GGATATTTGCAGAACTCCGGG	145
	CaGRF4_R	TGCAAAACAAACTTCAAAGGGG
