# Supplementary material for: Fine Mapping of a Vigor QTL in Chickpea (Cicer arietinum L.) Reveals a Potential Role for Ca4_TIFY4B in Regulating Leaf and Seed Size
Source: Front Plant Sci. 2022 Feb 24;13:829566. doi: 10.3389/fpls.2022.829566 (PMC8908238; doi:10.3389/fpls.2022.829566)
Supplement: Supplementary File 1 — Primer sequences. [file Data_Sheet_1.zip › Supplementary Material/Supplementary File S3. RIL-derived NILs phenotyping..XLSX]

## Sheet: Phenotype at 6 weeks
NIL family	Allele	FGCC (%)	Canopy height (mm)	Main shoot length (mm)	Branch length (mm)	Total stem length (mm)	Branching Index (branch length/total stem length)	No. branches	Ave branch length (mm)	No. leaves	Internode length (mm)
15_4	G (6)	2.452	118	103	89	192	0.854848	3.2	27.3333	12.8	15.1157
	R (12)	3.78417	139.167	122.083	117.5	239.583	0.955523	3.5	33.4028	12.5833	18.9983
15_5	G (14)	2.825	132.857	111.071	106.786	217.857	0.958834	3.71429	28.7738	12.4286	17.5322
	R (14)	3.63	144.286	119.643	130.714	250.357	1.09465	4	32.6786	13.1429	19.0727
50_13	G (11)	4.31091	141.818	120	74.5455	194.545	0.624044	3.63636	20.7955	10.9091	17.8945
	R (12)	4.25917	136.667	124.583	79.5833	204.167	0.644934	3.16667	25.5556	10.3333	20.0135
50_7	G (14)	3.52286	141.429	113.214	69.2857	182.5	0.60653	3.35714	20.7143	10.6429	17.2671
	R (14)	4.68571	146.429	123.214	118.214	241.429	0.966667	3.85714	30.4702	12.2857	19.8105
89_5	G (8)	4.65125	155.625	129.375	96.25	225.625	0.741659	3.75	25.6979	12.125	18.6667
	R (8)	5.9675	157.5	133.75	91.875	225.625	0.680979	3.375	26.9792	11.125	20.1993
161	G (14)	3.01857	138.571	117.143	67.1429	184.286	0.572435	3.42857	19.375	11.2143	16.5352
	R (14)	3.59143	141.786	121.429	78.9286	200.357	0.649848	3.07143	25.2083	10.5	19.5728
Different colours indicate Student t-test significant differences (P < 0.05) between NILs from each pair.
Leaf size (in red) showed consistence variation across all NIL pairs
Allele G = NIL carries Genesis836 Ca4_Vqtl allele; Allele R = NIL carries Rupali Ca4_Vqtl allele.
Number in brackets indicates the number of phenotyped plants.

## Sheet: Phenotype at 10 weeks
NIL family	Allele	FGCC (%)	Canopy height (mm)	Main shoot length (mm)	Branch length (mm)	Total stem length (mm)	Branching Index (branch length/total stem length)	No. branches	Ave branch length (mm)	No. leaves	Internode length (mm)
15_4	G (6)	0.878	140	245	440	685	1.77969	5	89.219	31.6	21.5777
	R (12)	1.06167	148.333	269.583	517.5	787.083	1.92867	5.41667	98.2743	32.5	24.1396
15_5	G (14)	0.774286	161.786	205.714	496.071	701.786	2.4026	6.28571	79.1114	38.3571	18.191
	R (14)	0.974286	171.786	220	586.429	806.429	2.66827	6.78571	86.7177	39.3571	20.5241
50_13	G (11)	1.34	145	228.182	598.182	826.364	2.62786	7.09091	84.164	39.2727	21.0325
	R (12)	1.41917	137.083	226.25	589.583	815.833	2.61366	6.58333	89.315	36.5	22.357
50_7	G (14)	1.12	171.786	221.071	475	696.071	2.14923	6.71429	70.3805	36.4286	19.0616
	R (14)	1.48357	162.5	236.071	616.429	852.5	2.6076	7.07143	86.8665	39.6429	21.5863
89_5	G (8)	1.18875	195	246.875	504.375	751.25	2.02925	7.5	67.4454	39.625	18.8862
	R (8)	1.3925	145.625	239.375	516.875	756.25	2.14423	7.125	72.2656	37.25	20.2017
161	G (14)	0.834286	197.857	215	408.214	623.214	1.90315	4.78571	85.9345	32.8571	18.9917
	R (14)	0.992857	199.286	218.214	424.286	642.5	1.94808	4.92857	86.6607	31.7143	20.292
Different colours indicate Student t-test significant differences (P < 0.05) between NILs from each pair.
Leaf size (in red) showed consistence variation across all NIL pairs
Allele G = NIL carries Genesis836 Ca4_Vqtl allele; Allele R = NIL carries Rupali Ca4_Vqtl allele.
Number in brackets indicates the number of phenotyped plants.

## Sheet: Phenotype at 13 weeks
NIL family	Allele	FGCC (%)	Canopy height (mm)	Leaf size (cm2)	Petiole length (mm)	No. leaflets per leaf
15_4	G (6)	3.326	190	17.8867	67.1998	13.4
	R (12)	3.73	170	23.5231	73.5903	13.9236
15_5	G (14)	3.83786	130.357	14.7404	69.5001	13.6666
	R (14)	4.62357	115	18.7909	78.5417	13.5953
50_13	G (11)	5.30636	121.364	18.5409	73.3863	14.0985
	R (12)	5.61083	128.333	24.2078	79.4722	14.0625
50_7	G (14)	4.61286	110.714	18.8658	74.4642	14.2856
	R (14)	5.62214	127.5	24.409	79.3513	14.2143
89_5	G (8)	4.11857	154.286	17.3474	73.9523	13.9761
	R (8)	4.905	120.625	21.4932	77.8333	14.2396
161	G (14)	3.94071	141.429	16.1145	73.7854	14.3214
	R (14)	4.40643	166.071	20.8211	77.8333	14.2396
Different colours indicate Student t-test significant differences (P < 0.05) between NILs from each pair.
Leaf size (in red) showed consistence variation across all NIL pairs
Allele G = NIL carries Genesis836 Ca4_Vqtl allele; Allele R = NIL carries Rupali Ca4_Vqtl allele.
Number in brackets indicates the number of phenotyped plants.

## Sheet: Phenotype at Havest
NIL family	Allele	Days to flower	Total Biomass (g plant-1)	Seed weight (g plant-1)	Seed number plant-1	100SDW (g)	Seed size (mm2) by imaging
15_4	G (6)	85	66.74	20.27	124.8	16.77	35.23
	R (12)	85.83	70.51	18.93	92.08	20.71	43.01
15_5	G (14)	102	81.55	27.67	187	14.98	32.01
	R (14)	108	82.55	24.31	127.36	19.24	40.19
50_13	G (11)	116	90.22	25.41	161.7	16.05	35.47
	R (12)	119	90.81	22.34	101.08	21.94	45.27
50_7	G (14)	115	87.18	27.39	172	16.04	34.28
	R (14)	116	94.71	25.06	123.85	20.74	39.99
89_5	G (8)	117	88.16	23.22	133	17.41	36.06
	R (8)	118	95.66	18.72	75.13	24.91	47.47
161	G (14)	112.615	73.61	25.1438	147	17.1547	36.45
	R (14)	115.571	77.2471	23.84	110.214	21.6802	42.38
Different colours indicate Student t-test significant differences (P < 0.05) between NILs from each pair.
Leaf size (in red) showed consistence variation across all NIL pairs
Allele G = NIL carries Genesis836 Ca4_Vqtl allele; Allele R = NIL carries Rupali Ca4_Vqtl allele.
Number in brackets indicates the number of phenotyped plants.
