# Supplementary material for: Fine Mapping of a Vigor QTL in Chickpea (Cicer arietinum L.) Reveals a Potential Role for Ca4_TIFY4B in Regulating Leaf and Seed Size
Source: Front Plant Sci. 2022 Feb 24;13:829566. doi: 10.3389/fpls.2022.829566 (PMC8908238; doi:10.3389/fpls.2022.829566)
Supplement: Supplementary File 1 — Primer sequences. [file Data_Sheet_1.zip › Supplementary Material/Supplementary File S4. HIFs and HIF-derived NILs phenotyping variation..XLSX]

## Sheet: HIFs
HIF	Allele at Ca4_Vqtl	Number of individuals	∆ Leaf size (%)	∆ 100SDW (%)	∆ Seed size (%)	∆ Seed number (%)
50.22.94	G	10	31	43	21	41
	R	8
50.13.189	G	13	46	33	25	54
	R	14
50.13.10	G	16	37	41	29	48
	R	11
50.4.172	G	13	32	28	20	25
	R	8
50.23.252	G	14	46	30	37	25
	R	12
50.23.303	G	18	29	32	13	42
	R	9
50.7.81	G	12	37	35	19	40
	R	16
50.22.83	G	5	42	27	18	36
	R	6
50.13.190	G	5	45	51	32	61
	R	14
15.5.397	G	15	41	39	24	31
	R	16
15.4.147	G	15	48	30	22	21
	R	11
Average ∆ (%)			39.4545	35.3636	23.6364	38.5455
(∆): Changes in leaf size, average weight of 100 seeds (100SDW), seed size and seed number.

## Sheet: HIF-derived NILs
HIF-derived NILs	Allele at Ca4_Vqtl	Number of individuals	∆ FGCC (%)	∆ Leaf size (%)	∆ Root dry weight (%)	∆ Shoot dry weight (%)
50.4.172	R	3	17.34	29	31.73	27.21
	G	3
50.13.10	R	4	20.76	18.16	26.52	16.63
	G	4
50.7_81	R	4	19.6	26.52	29.97	27.26
	G	4
15.5.397	R	4	30.91	24.6	28.26	31.52
	G	4
Average ∆ (%)			22.15	24.57	29.12	25.65
(∆): Changes in FGCC, leaf size, root dry weight, and shoot dry weight.
