# Supplementary material for: Fine Mapping of a Vigor QTL in Chickpea (Cicer arietinum L.) Reveals a Potential Role for Ca4_TIFY4B in Regulating Leaf and Seed Size
Source: Front Plant Sci. 2022 Feb 24;13:829566. doi: 10.3389/fpls.2022.829566 (PMC8908238; doi:10.3389/fpls.2022.829566)
Supplement: Supplementary File 1 — Primer sequences. [file Data_Sheet_1.zip › Supplementary Material/Supplementary File S6. Distribution of Ca4_TIFY4B allele in Australian varieties..XLSX]

## Sheet: Sheet1
Variety Name	Variety Type	Ca4_TIFY4B allele
Tyson	Desi	Ca4_TIFY4B_G
Amethyst	Desi	Ca4_TIFY4B_G
Dooen	Desi	Ca4_TIFY4B_G
Semsen	Desi	Ca4_TIFY4B_G
Barwon	Desi	Ca4_TIFY4B_G
Norwin	Desi	Ca4_TIFY4B_G
Desavic	Desi	Ca4_TIFY4B_G
Lasseter	Desi	Ca4_TIFY4B_G
Gully	Desi	Ca4_TIFY4B_G
Heera	Desi	Ca4_TIFY4B_G
Jimbour	Desi	Ca4_TIFY4B_G
Howzat	Desi	Ca4_TIFY4B_G
Sonali	Desi	Ca4_TIFY4B_G
Flipper	Desi	Ca4_TIFY4B_G
Genesis510	Desi	Ca4_TIFY4B_G
Genesis836	Desi	Ca4_TIFY4B_G
Kyabra	Desi	Ca4_TIFY4B_G
Yorker	Desi	Ca4_TIFY4B_G
Genesis509	Desi	Ca4_TIFY4B_G
Moti	Desi	Ca4_TIFY4B_G
PBA HatTrick	Desi	Ca4_TIFY4B_G
PBA Slasher	Desi	Ca4_TIFY4B_G
PBA Pistol	Desi	Ca4_TIFY4B_G
PBA Boundary	Desi	Ca4_TIFY4B_G
Ambar	Desi	Ca4_TIFY4B_G
Neelam	Desi	Ca4_TIFY4B_G
PBA Striker	Desi	Ca4_TIFY4B_G
PBA Maiden	Desi	Ca4_TIFY4B_G
PBA Seamer	Desi	Ca4_TIFY4B_G
CICA1016	Desi	Ca4_TIFY4B_G
CICA1007	Desi	Ca4_TIFY4B_G
ICC1882	Desi	Ca4_TIFY4B_G
Narayen	Kabuli	Ca4_TIFY4B_G
Genesis090	Kabuli	Ca4_TIFY4B_G
Genesis079	Kabuli	Ca4_TIFY4B_G
Sona	Desi	Ca4_TIFY4B_R
Rupali	Desi	Ca4_TIFY4B_R
ICC4958	Desi	Ca4_TIFY4B_R
Macarena	Kabuli	Ca4_TIFY4B_R
Opal	Kabuli	Ca4_TIFY4B_R
Garnet	Kabuli	Ca4_TIFY4B_R
Kaniva	Kabuli	Ca4_TIFY4B_R
Bumper	Kabuli	Ca4_TIFY4B_R
Kimberly Large	Kabuli	Ca4_TIFY4B_R
Almaz	Kabuli	Ca4_TIFY4B_R
Nafice	Kabuli	Ca4_TIFY4B_R
Genesis114	Kabuli	Ca4_TIFY4B_R
Genesis Kalkee	Kabuli	Ca4_TIFY4B_R
PBA Monarch	Kabuli	Ca4_TIFY4B_R
CDC Frontier	Kabuli	Ca4_TIFY4B_R
Notes: ICC1882 and ICC4958 are parents used to detect a 'QTL hotspot' that was overlapped with Ca4_Vqtl in Rupali/Genesis836. CDC Frontier was used to generate reference genome assemblies CDC Frontier Ref V1.0 (Varshney et al. 2013) and CDC Frontier Ref V2.6.3 (http://doi.org/10.7946/P2G596, Edwards, 2016; Ruperao, 2016).
